# Supplementary material for: Adaptive multimodal swimming gaits in a reconfigurable modular soft robotic fish
Source: Sci Adv. 2026 Jan 2;12(1):eaea1299. doi: 10.1126/sciadv.aea1299 (PMC12758535; doi:10.1126/sciadv.aea1299)
Supplement: Supplementary file 2 — Movies S1 to S11 [file sciadv.aea1299_movies_s1_to_s11.zip]

Archive with 11 entries (11 files):
- aea1299_movie_s1.mp4
- aea1299_movie_s2.mp4
- aea1299_movie_s3.mp4
- aea1299_movie_s4.mp4
- aea1299_movie_s5.mp4
- aea1299_movie_s6.mp4
- aea1299_movie_s7.mp4
- aea1299_movie_s8.mp4
- aea1299_movie_s9.mp4
- aea1299_movie_s10.mp4
- aea1299_movie_s11.mp4
